# Supplementary material for: The genus Paris: a fascinating resource for medicinal and botanical studies
Source: Hortic Res. 2024 Nov 21;12(3):uhae327. doi: 10.1093/hr/uhae327 (PMC11883231; doi:10.1093/hr/uhae327)
Supplement: Web_Material_uhae327 [file web_material_uhae327.zip]

Archive with 1 entries (1 files):
- HR-2024-688_Supplementary materials.docx
